# Supplementary material for: Design, Sustainable Processing and Nanoliposome Encapsulation of Red Grape Pomace Rich in Polyphenolic Compounds with Antioxidant Activity
Source: Molecules. 2025 Dec 24;31(1):72. doi: 10.3390/molecules31010072 (PMC12786665; doi:10.3390/molecules31010072)
Supplement: Supplementary file 1 [file molecules-31-00072-s001.zip]

Archive with 1 entries (1 files):
- molecules-3959032-supplementary.pdf
